# Supplementary material for: Dietary Patterns Associated With Anti-inflammatory Effects: An Umbrella Review of Systematic Reviews and Meta-analyses
Source: Nutr Rev. 2025 Jul 14;84(6):1167–92. doi: 10.1093/nutrit/nuaf104 (PMC13161761; doi:10.1093/nutrit/nuaf104)
Supplement: nuaf104_Supplementary_Data [file nuaf104_supplementary_data.zip]

Archive with 1 entries (1 files):
- Manuscript Supplemental Material.docx
